# Supplementary material for: A VPS33B CRISPR knockout study: In vitro evidence of an adhesion defect
Source: PLoS One. 2026 Feb 13;21(2):e0343240. doi: 10.1371/journal.pone.0343240 (PMC12904430; doi:10.1371/journal.pone.0343240)
Supplement: S4 Table — (CSV) [file pone.0343240.s004.csv]

adhesion.associated.DEGs
SFRP1
PREX1
NPNT
ABI3BP
ADGRG1
PDPN
DAB2
NID1
EBI3
SAA1
DPP4
ITGA5
KITLG
TNFRSF14
IL1A
ST3GAL4
LCK
CARMIL1
LIMS2
WNT5A
CD44
CYTH3
RASGRP1
FUT4
MDK
CD1D
IL4R
HLA-DMB
LAMA1
KIF26B
FRMD5
RIPK2
EGR3
HES1
VNN1
PTPRU
TFRC
IL18
UTRN
IL1B
EFNB1
LYN
CARD11
TPM1
EPB41L5
F11R
FLCN
MALT1
ITGB2
RELL2
GLI2
MYO10
RRAS
KIFAP3
DNAJA3
PHF10
TGFBR2
UNC13D
VCAM1
IL4I1
ITGA3
GATA3
SOX4
PRKCZ
CDK6
CD47
ADAM19
ANK3
NFKBIZ
C1QBP
TGFB2
STX4
PTAFR
LAMB1
SHH
SOX13
CCDC80
FOXA2
ITPKB
LIMS1
PPP3CA
EDIL3
SKAP1
CCL2
SMAD3
PLPP3
TGM2
HSPD1
IL6ST
SPOCK2
ITGB3
SELP
ANXA1
LAMC1
IFT74
VAV3
EPB41L4B
EMP2
SOCS1
ECM2
SOX2
KLHL25
CCDC88B
CSF1
MAGI1
CHRD
ANGPT1
FOXA1
TESK1
IGF2
CD36
LIF
PTPRJ
LDB1
EFNB2
EFNB3
GREM1
JAG1
SPOCK1
MELTF
LIMCH1
CCN2
CAMSAP3
EPHB1
ADAMTS12
PKP2
NTN4
SPRY4
STON1
BCL2L11
PLAU
ITGB6
COL13A1
PXN
COL1A1
THBS1
PARVA
CORO2B
GAS6
ADAM15
SERPINE1
THSD1
FER
MERTK
PTK2
TYRO3
PIK3CB
PRKX
ST6GAL1
HPSE
HOXD3
PTEN
ANTXR1
TMEM8B
BCAM
FZD7
ITGA2B
EFNA1
LPXN
TACSTD2
VWF
ARHGAP6
PKD1
ITGA11
ICAM1
TESC
MUC1
SWAP70
PIK3CG
CCN3
SERPINE2
CD9
EPHB2
ASS1
ERBB3
SEMA6A
DLG1
TNC
ZNF703
LGALS3
ZC3H12A
GTPBP4
KLF4
MMP2
TNFRSF21
PELI1
NRARP
LAPTM5
CDH1
CASP3
FXYD5
CBLB
TWSG1
PLXND1
DTX1
BMP6
PLXNA2
HFE
ARG2
C1QTNF1
PLXNB3
JAK3
RGCC
UBASH3B
ADAM22
PLXNB1
CEBPB
SIPA1
PPARA
