# Supplementary material for: A VPS33B CRISPR knockout study: In vitro evidence of an adhesion defect
Source: PLoS One. 2026 Feb 13;21(2):e0343240. doi: 10.1371/journal.pone.0343240 (PMC12904430; doi:10.1371/journal.pone.0343240)
Supplement: S5 Table — (CSV) [file pone.0343240.s005.csv]

MCODE::Clusters (1)	MCODE::Node Status (1)	MCODE::Score (1)	name	selected	shared name
	Unclustered	0.0	ADAM15	false	ADAM15
Cluster 3	Clustered	1.8214285714285712	CDH1	false	CDH1
	Unclustered	0.6666666666666666	ADGRG1	false	ADGRG1
	Unclustered	0.0	TGM2	false	TGM2
	Unclustered	4.464285714285714	CD9	false	CD9
	Unclustered	1.6666666666666667	ANGPT1	false	ANGPT1
Cluster 1	Clustered	7.644444444444445	THBS1	false	THBS1
Cluster 1	Clustered	6.805555555555555	VWF	false	VWF
Cluster 2	Clustered	5.785714285714286	IL1B	false	IL1B
	Unclustered	1.0666666666666667	ERBB3	false	ERBB3
	Unclustered	3.466666666666667	EFNB2	false	EFNB2
	Unclustered	2.0	ANK3	false	ANK3
	Unclustered	0.6666666666666666	DTX1	false	DTX1
	Unclustered	2.0	LIMS1	false	LIMS1
Cluster 2	Clustered	6.066666666666666	CD44	false	CD44
	Unclustered	0.0	ANTXR1	false	ANTXR1
Cluster 3	Clustered	1.6666666666666667	ANXA1	false	ANXA1
	Unclustered	3.0	LGALS3	false	LGALS3
Cluster 3	Clustered	1.9285714285714288	SOX2	false	SOX2
	Unclustered	0.0	ARG2	false	ARG2
	Unclustered	0.6666666666666666	ASS1	false	ASS1
	Unclustered	0.0	IL4I1	false	IL4I1
	Unclustered	0.0	BCL2L11	false	BCL2L11
	Unclustered	2.7	CASP3	false	CASP3
	Unclustered	0.5	BMP6	false	BMP6
	Unclustered	0.5	CHRD	false	CHRD
	Unclustered	0.5	GREM1	false	GREM1
	Unclustered	0.6666666666666666	HFE	false	HFE
	Unclustered	0.0	C1QBP	false	C1QBP
	Unclustered	3.0	PRKCZ	false	PRKCZ
	Unclustered	0.0	CARD11	false	CARD11
	Unclustered	0.6666666666666666	MALT1	false	MALT1
	Unclustered	1.934065934065934	MMP2	false	MMP2
	Unclustered	4.761904761904762	IL1A	false	IL1A
Cluster 3	Clustered	2.0	SHH	false	SHH
	Unclustered	2.857142857142857	PTEN	false	PTEN
	Unclustered	0.6666666666666666	HSPD1	false	HSPD1
	Unclustered	0.6666666666666666	CBLB	false	CBLB
	Unclustered	1.2	LCK	false	LCK
	Unclustered	1.9285714285714288	PIK3CB	false	PIK3CB
Cluster 2	Clustered	6.0	CCL2	false	CCL2
Cluster 4	Clustered	3.1818181818181817	SERPINE1	false	SERPINE1
	Unclustered	4.800000000000001	SELP	false	SELP
Cluster 4	Seed	3.7333333333333334	TGFB2	false	TGFB2
	Unclustered	0.6666666666666666	DPP4	false	DPP4
	Unclustered	3.0	LIF	false	LIF
	Unclustered	2.0	ZC3H12A	false	ZC3H12A
	Unclustered	3.7142857142857144	ITGB2	false	ITGB2
	Unclustered	4.0	CSF1	false	CSF1
	Unclustered	3.0	IL18	false	IL18
Cluster 2	Clustered	5.785714285714286	VCAM1	false	VCAM1
Cluster 2	Clustered	5.8545454545454545	ICAM1	false	ICAM1
Cluster 4	Clustered	3.0	CCN2	false	CCN2
Cluster 1	Clustered	7.151515151515151	COL1A1	false	COL1A1
Cluster 3	Clustered	1.6071428571428572	SMAD3	false	SMAD3
Cluster 4	Clustered	3.0	TGFBR2	false	TGFBR2
	Unclustered	0.0	CCN3	false	CCN3
	Unclustered	0.0	CD1D	false	CD1D
	Unclustered	4.021978021978022	CD36	false	CD36
Cluster 2	Clustered	5.066666666666666	ITGA2B	false	ITGA2B
	Unclustered	3.4285714285714284	CD47	false	CD47
	Unclustered	2.0	PPARA	false	PPARA
Cluster 2	Clustered	6.247619047619048	ITGB3	false	ITGB3
	Unclustered	1.4666666666666666	LYN	false	LYN
Cluster 1	Clustered	8.0	LAMB1	false	LAMB1
Cluster 1	Clustered	8.0	LAMC1	false	LAMC1
	Unclustered	3.7333333333333334	NID1	false	NID1
Cluster 2	Seed	6.247619047619048	ITGA5	false	ITGA5
	Unclustered	2.1999999999999997	VAV3	false	VAV3
Cluster 2	Clustered	5.333333333333333	LAMA1	false	LAMA1
	Unclustered	2.7	KITLG	false	KITLG
	Unclustered	1.6666666666666667	MUC1	false	MUC1
Cluster 1	Seed	8.0	ITGA3	false	ITGA3
	Unclustered	0.3333333333333333	TFRC	false	TFRC
Cluster 1	Clustered	7.151515151515151	PTK2	false	PTK2
Cluster 3	Clustered	1.6666666666666667	KLF4	false	KLF4
	Unclustered	3.0	F11R	false	F11R
	Unclustered	0.0	CDK6	false	CDK6
Cluster 3	Clustered	2.0	CEBPB	false	CEBPB
Cluster 3	Clustered	2.0	GATA3	false	GATA3
	Unclustered	0.0	TWSG1	false	TWSG1
Cluster 1	Clustered	7.151515151515151	ITGB6	false	ITGB6
Cluster 1	Clustered	7.418181818181818	ITGA11	false	ITGA11
	Unclustered	0.0	CORO2B	false	CORO2B
	Unclustered	2.0	CYTH3	false	CYTH3
	Unclustered	2.4000000000000004	PIK3CG	false	PIK3CG
	Unclustered	0.6666666666666666	DAB2	false	DAB2
	Unclustered	0.6666666666666666	DLG1	false	DLG1
	Unclustered	0.0	DNAJA3	false	DNAJA3
	Unclustered	0.6666666666666666	NRARP	false	NRARP
	Unclustered	0.0	EBI3	false	EBI3
	Unclustered	1.6666666666666667	IL6ST	false	IL6ST
Cluster 7	Clustered	2.7	EFNA1	false	EFNA1
	Unclustered	3.466666666666667	EFNB3	false	EFNB3
Cluster 7	Clustered	2.7	EPHB1	false	EPHB1
Cluster 7	Clustered	2.7	EPHB2	false	EPHB2
Cluster 7	Seed	2.7	EFNB1	false	EFNB1
	Unclustered	0.0	EPB41L4B	false	EPB41L4B
	Unclustered	2.0	IGF2	false	IGF2
	Unclustered	3.0	FOXA1	false	FOXA1
	Unclustered	2.7	FOXA2	false	FOXA2
	Unclustered	0.6666666666666666	FUT4	false	FUT4
Cluster 6|Cluster 5	Clustered	2.0	FZD7	false	FZD7
Cluster 6|Cluster 5	Clustered	2.0	SFRP1	false	SFRP1
Cluster 6|Cluster 5	Seed	2.0	WNT5A	false	WNT5A
	Unclustered	1.4	GAS6	false	GAS6
	Unclustered	2.0	TYRO3	false	TYRO3
	Unclustered	1.6666666666666667	MERTK	false	MERTK
	Unclustered	0.9523809523809523	SOCS1	false	SOCS1
	Unclustered	0.0	SOX4	false	SOX4
	Unclustered	1.2	IL4R	false	IL4R
	Unclustered	0.0	LDB1	false	LDB1
Cluster 3	Seed	2.0	GLI2	false	GLI2
	Unclustered	0.0	HES1	false	HES1
	Unclustered	0.5	JAG1	false	JAG1
	Unclustered	0.0	RIPK2	false	RIPK2
	Unclustered	0.0	SAA1	false	SAA1
	Unclustered	2.7	PLAU	false	PLAU
	Unclustered	1.4	JAK3	false	JAK3
Cluster 2	Clustered	5.0	PARVA	false	PARVA
	Unclustered	4.0	TNC	false	TNC
	Unclustered	2.7	PXN	false	PXN
	Unclustered	0.0	LAPTM5	false	LAPTM5
	Unclustered	0.0	KIF26B	false	KIF26B
	Unclustered	0.0	KIFAP3	false	KIFAP3
	Unclustered	0.0	SKAP1	false	SKAP1
	Unclustered	0.6666666666666666	PTPRJ	false	PTPRJ
	Unclustered	0.0	LIMS2	false	LIMS2
	Unclustered	2.0	MAGI1	false	MAGI1
	Unclustered	0.0	MELTF	false	MELTF
	Unclustered	0.0	NFKBIZ	false	NFKBIZ
	Unclustered	0.6666666666666666	TESK1	false	TESK1
	Unclustered	1.2	RRAS	false	RRAS
	Unclustered	0.0	PREX1	false	PREX1
	Unclustered	0.0	PKD1	false	PKD1
	Unclustered	0.6666666666666666	SERPINE2	false	SERPINE2
	Unclustered	0.6666666666666666	PLXNA2	false	PLXNA2
	Unclustered	0.6666666666666666	SEMA6A	false	SEMA6A
Cluster 5|Cluster 6	Clustered	1.6666666666666667	PLXNB1	false	PLXNB1
Cluster 5|Cluster 6	Seed	2.0	PLXND1	false	PLXND1
Cluster 5|Cluster 6	Clustered	1.6666666666666667	PLXNB3	false	PLXNB3
	Unclustered	0.0	RASGRP1	false	RASGRP1
	Unclustered	0.0	VNN1	false	VNN1
	Unclustered	0.0	SPRY4	false	SPRY4
	Unclustered	0.0	ST3GAL4	false	ST3GAL4
